# Supplementary material for: Trends in educational inequalities in old age mortality in Norway 1961−2009: a prospective register based population study
Source: BMC Public Health. 2012 Oct 27;12:911. doi: 10.1186/1471-2458-12-911 (PMC3553049; doi:10.1186/1471-2458-12-911)
Supplement: Additional file 1 — Table A1. Person-time at risk, numbers and percentage of gross data, with missing educational data, by age, gender and educational level in Norwegian men and women aged 65-94 at start of follow-up, 1961-2009. [file 1471-2458-12-911-S1.xlsx]

## Sheet: Sheet1
Table A1 Person-time at risk, numbers and percentage of gross data, with missing educational data, by age, gender and educational level in Norwegian men and women aged 65-94 at start of follow-up, 1961-2009
		1961		1962		1963		1964		1965		1966		1967		1968		1969		1970		1971		1972		1973		1974		1975		1976		1977		1978		1979		1980		1981		1982		1983		1984
Variables		Person years	% of gross data	Person years	% of gross data	Person years	% of gross data	Person years	% of gross data	Person years	% of gross data	Person years	% of gross data	Person years	% of gross data	Person years	% of gross data	Person years	% of gross data	Person years	% of gross data	Person years	% of gross data	Person years	% of gross data	Person years	% of gross data	Person years	% of gross data	Person years	% of gross data	Person years	% of gross data	Person years	% of gross data	Person years	% of gross data	Person years	% of gross data	Person years	% of gross data	Person years	% of gross data	Person years	% of gross data	Person years	% of gross data	Person years	% of gross data
Men
	65-74	61.2461	0.000523901	158.171	0.00132257	346.868	0.00283125	597.726	0.00473902	1190.05	0.00922295	2983.34	0.0226844	3056.05	0.0227759	3274.13	0.024015	3475.45	0.0251929	3566.55	0.0257038	927.644	0.00649589	1050.91	0.00727673	1157.91	0.0079192	1222.39	0.00823028	1284.88	0.00850132	1433.17	0.00933756	1455.57	0.00931772	1461.21	0.0092118	1463.61	0.00908206	1488.84	0.00910438	1409.97	0.00852218	1401.75	0.00837932	1405.1	0.00831055	1405.06	0.00829718
	75-84	64.08	0.00126117	158.71	0.00308404	265.588	0.00507958	395.164	0.00747499	623.117	0.0115382	1109.7	0.0200106	1169	0.0205472	1259.38	0.0216234	1307.17	0.0218296	1339.82	0.0218177	571.495	0.00895273	598.773	0.00919513	616.832	0.00925977	632.466	0.00928529	649.093	0.00935046	681.896	0.00963297	690.096	0.00953018	730.849	0.0099121	763.358	0.0102236	784.561	0.010395	764.137	0.00999988	762.599	0.00980896	759.314	0.00959038	755.787	0.00934792
	85-94	31.66	0.00310375	63.9227	0.00624139	102.896	0.0097881	143.459	0.0132619	186.179	0.0169006	250.356	0.02302	256.794	0.0232935	250.525	0.0224465	253.865	0.0224588	251.197	0.0221691	134.882	0.011535	128.26	0.0107105	133.016	0.0108652	146.575	0.0118348	156.668	0.0123571	162.162	0.0124017	167.123	0.0123863	173.751	0.0123689	176.959	0.0121954	174.046	0.011475	168.6	0.010779	184.428	0.0115001	187.054	0.0112886	190.771	0.0112053
	Men, total	156.986	0.000882369	380.804	0.00210044	715.353	0.00386026	1136.35	0.00598674	1999.35	0.0103031	4343.4	0.0219534	4481.84	0.0221768	4784.03	0.0232529	5036.48	0.0240821	5157.57	0.024386	1634.02	0.00748409	1777.94	0.00802632	1907.76	0.00847621	2001.43	0.00873898	2090.64	0.00896364	2277.23	0.00959447	2312.79	0.00955226	2365.81	0.00960134	2403.93	0.009603	2447.45	0.00962909	2342.71	0.00909778	2348.77	0.00899677	2351.47	0.00887953	2351.62	0.00880038
Women
	65-74	61.2824	0.000446781	177.471	0.0012602	354.045	0.00244414	558.196	0.00373586	1328.38	0.00865522	3967.24	0.0252351	4118.79	0.0255685	4361.41	0.0265131	4550.68	0.0271335	4635.61	0.027245	1326.67	0.0075372	1436.43	0.00805385	1512.53	0.00837255	1541.38	0.00841941	1583.49	0.00852818	1668.4	0.00887706	1674.14	0.00878166	1677.59	0.00868858	1666.04	0.00853417	1653.77	0.00837945	1590.74	0.00797282	1601.85	0.00793261	1581.6	0.00773383	1558.39	0.00759791
	75-84	102.197	0.00152614	254.762	0.00374343	432.781	0.00622198	604.889	0.00853554	1004.43	0.0137724	2048.61	0.0272655	2106.51	0.0271928	2209.92	0.0276947	2293.25	0.0278971	2364.11	0.0279056	1076.04	0.0120548	1062.23	0.0115196	1064.49	0.0111305	1096.39	0.01107	1145.28	0.011206	1221.61	0.0115868	1241.49	0.0113952	1246.63	0.0111167	1246.94	0.0108377	1265.68	0.0107549	1252.33	0.0104124	1269.25	0.010322	1303.03	0.0103748	1279.02	0.00997109
	85-94	60.0549	0.00416348	140.262	0.0095829	198.413	0.0131792	254.546	0.0164254	335.889	0.0210525	487.233	0.0302085	505.055	0.030463	544.309	0.0320719	578.561	0.0326229	575.058	0.0314038	277.611	0.0144114	279.899	0.0141277	296.282	0.0145399	310.871	0.0148176	311.362	0.0142567	313.912	0.0137457	331.992	0.0138757	334.928	0.0132545	355.934	0.0134303	367.919	0.0131266	373.732	0.0126461	383.373	0.0122551	394.457	0.0119159	414.544	0.0119196
	Women, total	223.534	0.00102279	572.495	0.00256127	985.239	0.00429361	1417.63	0.00601252	2668.71	0.0110112	6503.08	0.0261719	6730.35	0.0263797	7115.63	0.027235	7422.49	0.0277318	7574.77	0.0277286	2680.32	0.00941978	2778.56	0.00956885	2873.3	0.00968525	2948.64	0.0097284	3040.13	0.00981576	3203.93	0.0101322	3247.63	0.0100386	3259.15	0.0098616	3268.91	0.00970645	3287.37	0.00958213	3216.8	0.00920805	3254.48	0.00913715	3279.09	0.00902825	3251.95	0.00883302
Both genders, total		380.52	0.000959778	953.299	0.00235488	1700.59	0.0041	2553.98	0.00600102	4668.06	0.0106963	10846.5	0.0243019	11212.2	0.024522	11899.7	0.0254807	12459	0.0261309	12732.3	0.02627	4314.34	0.00857936	4556.5	0.00890134	4781.06	0.00916369	4950.07	0.00930255	5130.77	0.00944972	5481.16	0.00990161	5560.42	0.0098304	5624.96	0.00975043	5672.84	0.00966234	5734.82	0.00960211	5559.5	0.00916126	5603.25	0.00907777	5630.56	0.00896554	5603.57	0.00881929
[truncated: 50 more columns]
