# Supplementary material for: Trends in educational inequalities in old age mortality in Norway 1961−2009: a prospective register based population study
Source: BMC Public Health. 2012 Oct 27;12:911. doi: 10.1186/1471-2458-12-911 (PMC3553049; doi:10.1186/1471-2458-12-911)
Supplement: Additional file 2 — Table A2. Person-time at risk and number of deaths by age, gender and educational level in Norwegian men and women aged 65-94 at start of follow-up, 1961-2009. [file 1471-2458-12-911-S2.xlsx]

## Sheet: Sheet1
Table A2 Person-time at risk and number of deaths by age, gender and educational level in Norwegian men and women aged 65-94 at start of follow-up, 1961-2009
		1961			1962			1963			1964			1965			1966			1967			1968			1969			1970			1971			1972			1973			1974			1975			1976
Variables		Low	High	Total	Low	High	Total	Low	High	Total	Low	High	Total	Low	High	Total	Low	High	Total	Low	High	Total	Low	High	Total	Low	High	Total	Low	High	Total	Low	High	Total	Low	High	Total	Low	High	Total	Low	High	Total	Low	High	Total	Low	High	Total
				Total			Total			Total			Total			Total			Total			Total			Total			Total			Total			Total			Total			Total			Total			Total			Total
Number of person years
Men
	65-74	87370	29534	116904	88743.7	30850.3	119594	90246.7	32267.6	122514	92136.4	33992.2	126129	93562.3	35469.7	129032	94501.5	37013.6	131515	95527.5	38651.4	134179	96067.4	40269.6	136337	96377.1	41576.5	137954	95962.1	42793.7	138756	95469.8	47335	142805	95371.2	49048.9	144420	95447.9	50767.8	146216	95936.4	52587.1	148523	96778	54361.1	151139	97524.3	55960.1	153484
	75-84	40593.6	10216.2	50809.8	40764.3	10697.5	51461.8	41068.9	11216.4	52285.4	41210	11654.8	52864.8	41770.2	12234.6	54004.8	42685.7	12770	55455.7	43413.8	13479.4	56893.2	44081.8	14159.5	58241.4	44905.6	14975	59880.6	45599.9	15810.2	61410	46391.9	17442.8	63834.8	46910	18208.6	65118.5	47615.6	18998.6	66614.2	48179.2	19935.6	68114.8	48594.9	20823.3	69418.3	48996	21791.8	70787.7
	85-94	8735.3	1465.25	10200.6	8736.09	1505.66	10241.7	8847.29	1665.11	10512.4	9010.66	1806.67	10817.3	9053.51	1962.61	11016.1	8823.27	2052.29	10875.6	8851.45	2172.84	11024.3	8845.71	2315.23	11160.9	8880.73	2422.84	11303.6	8822.72	2508.23	11330.9	8836.85	2856.4	11693.2	8960.69	3014.42	11975.1	9125.3	3117.13	12242.4	9171.09	3214.06	12385.2	9299.88	3378.56	12678.4	9594.29	3481.44	13075.7
	Total, men	136699	41215.4	177914	138244	43053.5	181298	140163	45149.1	185312	142357	47453.7	189811	144386	49666.9	194053	146011	51835.9	197846	147793	54303.6	202096	148995	56744.4	205739	150163	58974.3	209138	150385	61112.1	211497	150699	67634.2	218333	151242	70271.9	221514	152189	72883.6	225072	153287	75736.7	229023	154673	78563	233236	156115	81233.3	237348
Women
	65-74	116042	21121.8	137164	118070	22758.2	140828	120308	24546	144854	122886	26529.8	149416	124868	28609.1	153478	126495	30715.6	157211	128175	32913.1	161088	129494	35006.5	164500	130649	37065.1	167715	131224	38920.8	170145	127422	48594.8	176017	127998	50355.1	178353	128620	52033.7	180653	129508	53566.2	183074	130779	54898.3	185677	132012	55933.7	187945
	75-84	60245.4	6718.65	66964.1	60744.5	7311.25	68055.8	61604.6	7952.17	69556.8	62307.8	8559.23	70867.1	63706.1	9225.08	72931.1	65242.7	9892.95	75135.7	66829	10636.6	77465.6	68298.2	11497.7	79795.9	69821.6	12382.2	82203.8	71243.2	13474.9	84718.1	70833.9	18428.2	89262.1	72276.8	19933.8	92210.5	74103.3	21533.3	95636.6	75875	23167.3	99042.3	77297.5	24904.7	102202	78687.7	26743.9	105432
	85-94	13531.5	892.691	14424.2	13665.2	971.47	14636.7	13970.2	1084.83	15055	14288.9	1208.17	15497.1	14609.7	1345.14	15954.8	14660.1	1468.94	16129	14971.9	1607.34	16579.3	15257.6	1713.87	16971.5	15847.2	1887.64	17734.8	16269.9	2041.88	18311.7	16220.9	3042.35	19263.2	16473.5	3338.68	19812.1	16774	3603.22	20377.2	17059.7	3920.25	20979.9	17535.4	4304.19	21839.6	18160	4677.11	22837.1
	Total, women	189819	28733.1	218552	192479	31040.9	223520	195883	33583	229466	199483	36297.2	235780	203184	39179.4	242364	206398	42077.5	248475	209976	45157	255133	213050	48218	261268	216318	51335	267653	218737	54437.5	273175	214477	70065.4	284542	216748	73627.6	290375	219497	77170.2	296667	222443	80653.7	303096	225612	84107.2	309719	228859	87354.8	316214
Total number of person-years, both genders		326518	69948.6	396467	330723	74094.4	404818	336046	78732.2	414778	341840	83750.9	425591	347570	88846.2	436416	352408	93913.3	446322	357769	99460.6	457229	362045	104962	467007	366482	110309	476791	369122	115550	484672	365175	137700	502875	367990	143899	511889	371686	150054	521740	375729	156390	532120	380285	162670	542955	384974	168588	553562
Number of deaths
Men
	65-74	2984	897	3881	3086	1050	4136	3381	1088	4469	3318	1108	4426	3588	1264	4852	3754	1364	5118	3814	1398	5212	3889	1553	5442	4169	1622	5791	4120	1588	5708	3965	1653	5618	4064	1736	5800	3957	1878	5835	3889	1804	5693	3901	1976	5877	3858	2061	5919
	75-84	3559	744	4303	3689	828	4517	3982	870	4852	3769	912	4681	3961	1050	5011	4077	1120	5197	4042	1218	5260	4279	1193	5472	4417	1268	5685	4445	1356	5801	4663	1453	6116	4529	1588	6117	4696	1672	6368	4551	1713	6264	4753	1779	6532	4621	1875	6496
	85-94	1855	274	2129	1796	290	2086	2000	327	2327	1846	341	2187	1933	382	2315	1975	406	2381	1898	389	2287	1901	465	2366	1990	501	2491	1972	489	2461	1979	514	2493	1935	588	2523	1989	632	2621	1947	598	2545	1908	649	2557	1991	718	2709
	Total, men	8398	1915	10313	8571	2168	10739	9363	2285	11648	8933	2361	11294	9482	2696	12178	9806	2890	12696	9754	3005	12759	10069	3211	13280	10576	3391	13967	10537	3433	13970	10607	3620	14227	10528	3912	14440	10642	4182	14824	10387	4115	14502	10562	4404	14966	10470	4654	15124
Women
	65-74	2676	388	3064	2794	418	3212	3067	483	3550	2994	511	3505	2988	545	3533	3130	568	3698	3179	601	3780	3221	706	3927	3268	700	3968	3267	692	3959	3186	811	3997	3044	912	3956	2928	877	3805	2963	920	3883	2851	904	3755	2762	947	3709
	75-84	4365	356	4721	4402	393	4795	5044	510	5554	4810	519	5329	4844	568	5412	4884	601	5485	4870	668	5538	5220	737	5957	5340	765	6105	5221	827	6048	5199	946	6145	5310	1050	6360	5439	1190	6629	5310	1248	6558	5418	1333	6751	5316	1436	6752
	85-94	2509	154	2663	2576	165	2741	2909	175	3084	2667	189	2856	2778	213	2991	2925	264	3189	2785	278	3063	2896	299	3195	2906	312	3218	3025	342	3367	3176	440	3616	3182	519	3701	3208	574	3782	3195	591	3786	3226	627	3853	3336	717	4053
	Total, women	9550	898	10448	9772	976	10748	11020	1168	12188	10471	1219	11690	10610	1326	11936	10939	1433	12372	10834	1547	12381	11337	1742	13079	11514	1777	13291	11513	1861	13374	11561	2197	13758	11536	2481	14017	11575	2641	14216	11468	2759	14227	11495	2864	14359	11414	3100	14514
Total observed number of deaths, both genders		17948	2813	20761	18343	3144	21487	20383	3453	23836	19404	3580	22984	20092	4022	24114	20745	4323	25068	20588	4552	25140	21406	4953	26359	22090	5168	27258	22050	5294	27344	22168	5817	27985	22064	6393	28457	22217	6823	29040	21855	6874	28729	22057	7268	29325	21884	7754	29638
[truncated: 105 more columns]
