# Supplementary material for: Trends in educational inequalities in old age mortality in Norway 1961−2009: a prospective register based population study
Source: BMC Public Health. 2012 Oct 27;12:911. doi: 10.1186/1471-2458-12-911 (PMC3553049; doi:10.1186/1471-2458-12-911)
Supplement: Additional file 3 — Table A3. Person-time at risk, proportions, by age, gender and educational level in Norwegian men and women aged 65-94 at start of follow-up, 1961-2009. [file 1471-2458-12-911-S3.xlsx]

## Sheet: Sheet1
Table A3 Person-time at risk, proportions, by age, gender and educational level in Norwegian men and women aged 65-94 at start of follow-up, 1961-2009
		1961			1962			1963			1964			1965			1966			1967			1968			1969			1970			1971			1972			1973			1974			1975			1976
Variables		Low	High	Total	Low	High	Total	Low	High	Total	Low	High	Total	Low	High	Total	Low	High	Total	Low	High	Total	Low	High	Total	Low	High	Total	Low	High	Total	Low	High	Total	Low	High	Total	Low	High	Total	Low	High	Total	Low	High	Total	Low	High	Total
				Total			Total			Total			Total			Total			Total			Total			Total			Total			Total			Total			Total			Total			Total			Total			Total
Proportion of person years
Men
	65-74	74.7365	25.2635	100	74.2041	25.7959	100	73.6622	26.3378	100	73.0496	26.9504	100	72.5109	27.4891	100	71.856	28.144	100	71.1942	28.8058	100	70.4632	29.5368	100	69.862	30.138	100	69.159	30.841	100	66.8534	33.1466	100	66.0373	33.9627	100	65.2788	34.7212	100	64.5934	35.4066	100	64.0324	35.9676	100	63.5402	36.4598	100
	75-84	79.8933	20.1067	100	79.2127	20.7873	100	78.5477	21.4523	100	77.9536	22.0464	100	77.3453	22.6547	100	76.9727	23.0273	100	76.3075	23.6925	100	75.6882	24.3118	100	74.9919	25.0081	100	74.2548	25.7452	100	72.675	27.325	100	72.0378	27.9622	100	71.4797	28.5203	100	70.7323	29.2677	100	70.0031	29.9969	100	69.2153	30.7847	100
	85-94	85.6356	14.3644	100	85.2988	14.7012	100	84.1605	15.8395	100	83.2984	16.7016	100	82.1842	17.8158	100	81.1293	18.8707	100	80.2905	19.7095	100	79.2559	20.7441	100	78.5657	21.4343	100	77.8639	22.1361	100	75.5722	24.4278	100	74.8276	25.1724	100	74.5383	25.4617	100	74.0491	25.9509	100	73.352	26.648	100	73.3748	26.6252	100
	Mean, men	76.8341	23.1659	100	76.2526	23.7474	100	75.6362	24.3638	100	74.9995	25.0005	100	74.4055	25.5945	100	73.7999	26.2001	100	73.1298	26.8702	100	72.4193	27.5807	100	71.8012	28.1988	100	71.1049	28.8951	100	69.0224	30.9776	100	68.2765	31.7235	100	67.6177	32.3823	100	66.9306	33.0694	100	66.3161	33.6839	100	65.7746	34.2254	100
Women
	65-74	84.6011	15.3989	100	83.8397	16.1603	100	83.0547	16.9453	100	82.2443	17.7557	100	81.3594	18.6406	100	80.4622	19.5378	100	79.5683	20.4317	100	78.7195	21.2805	100	77.8999	22.1001	100	77.125	22.875	100	72.3919	27.6081	100	71.7666	28.2334	100	71.1969	28.8031	100	70.7407	29.2593	100	70.4335	29.5665	100	70.2394	29.7606	100
	75-84	89.9668	10.0332	100	89.257	10.743	100	88.5674	11.4326	100	87.9221	12.0779	100	87.351	12.649	100	86.8332	13.1668	100	86.2693	13.7307	100	85.5911	14.4089	100	84.9372	15.0628	100	84.0944	15.9056	100	79.355	20.645	100	78.3823	21.6177	100	77.4843	22.5157	100	76.6087	23.3913	100	75.6319	24.3681	100	74.6339	25.3661	100
	85-94	93.8112	6.18884	100	93.3628	6.63724	100	92.7942	7.20579	100	92.2039	7.79611	100	91.5691	8.43092	100	90.8925	9.10745	100	90.3051	9.69486	100	89.9015	10.0985	100	89.3563	10.6437	100	88.8494	11.1506	100	84.2064	15.7936	100	83.1483	16.8517	100	82.3174	17.6826	100	81.3142	18.6858	100	80.2919	19.7081	100	79.5197	20.4803	100
	Mean, women	86.853	13.147	100	86.1127	13.8873	100	85.3647	14.6353	100	84.6055	15.3945	100	83.8345	16.1655	100	83.0657	16.9343	100	82.3006	17.6994	100	81.5446	18.4554	100	80.8204	19.1796	100	80.0723	19.9277	100	75.3761	24.6239	100	74.644	25.356	100	73.9876	26.0124	100	73.3901	26.6099	100	72.844	27.156	100	72.3748	27.6252	100
Mean, both genders		82.357	17.643	100	81.6969	18.3031	100	81.0183	18.9817	100	80.3213	19.6787	100	79.6419	20.3581	100	78.9584	21.0416	100	78.2471	21.7529	100	77.5245	22.4755	100	76.8642	23.1358	100	76.1592	23.8408	100	72.6175	27.3825	100	71.8886	28.1114	100	71.2397	28.7603	100	70.6099	29.3901	100	70.0398	29.9602	100	69.5449	30.4551	100
[truncated: 102 more columns]
