# Supplementary material for: Trends in educational inequalities in old age mortality in Norway 1961−2009: a prospective register based population study
Source: BMC Public Health. 2012 Oct 27;12:911. doi: 10.1186/1471-2458-12-911 (PMC3553049; doi:10.1186/1471-2458-12-911)
Supplement: Additional file 4 — Table A4. Mortality rate (MR) per 1000 person years by age, gender and educational level in Norwegian men and women aged 55-94 at start of follow-up during 1961-2009. [file 1471-2458-12-911-S4.xlsx]

## Sheet: Sheet1
Table A4: Mortality rate (MR) per 1000 person years by age, sex and educational level in Norwegian men and women aged 55-94 at start of follow-up during 1961-2009.
		1961			1962			1963			1964			1965			1966			1967			1968			1969			1970			1971			1972			1973			1974			1975			1976
		Low	High	Total	Low	High	Total	Low	High	Total	Low	High	Total	Low	High	Total	Low	High	Total	Low	High	Total	Low	High	Total	Low	High	Total	Low	High	Total	Low	High	Total	Low	High	Total	Low	High	Total	Low	High	Total	Low	High	Total	Low	High	Total
				Total			Total			Total			Total			Total			Total			Total			Total			Total			Total			Total			Total			Total			Total			Total			Total
men
	65-74	34.1536	30.3718	33.1982	34.7743	34.0353	34.5837	37.464	33.718	36.4774	36.0118	32.5957	35.0912	38.3488	35.6361	37.6031	39.7242	36.8513	38.9157	39.9257	36.1695	38.8437	40.482	38.5651	39.9158	43.2571	39.0124	41.9779	42.9336	37.1082	41.137	41.5315	34.9213	39.3404	42.6124	35.3932	40.1606	41.4572	36.9919	39.9068	40.5373	34.305	38.3306	40.3088	36.3496	38.8847	39.5594	36.8298	38.5642
	75-84	87.6738	72.8256	84.6883	90.4959	77.4012	87.7738	96.9589	77.5648	92.7984	91.4584	78.251	88.5467	94.8285	85.8221	92.7881	95.512	87.7058	93.7145	93.1041	90.3599	92.4539	97.0695	84.2541	93.9538	98.362	84.6743	94.9389	97.4784	85.7676	94.4634	100.513	83.3008	95.8099	96.5467	87.2117	93.9364	98.6231	88.0065	95.5952	94.4599	85.9266	91.9624	97.8086	85.433	94.0963	94.3139	86.0417	91.7673
	85-94	212.357	186.999	208.714	205.584	192.607	203.676	226.058	196.384	221.358	204.868	188.745	202.176	213.508	194.639	210.147	223.84	197.827	218.931	214.428	179.029	207.451	214.906	200.844	211.989	224.081	206.782	220.373	223.514	194.959	217.193	223.949	179.947	213.2	215.943	195.063	210.687	217.965	202.751	214.092	212.298	186.057	205.488	205.164	192.094	201.681	207.519	206.236	207.178
	Age standardised	63.8193	54.9752	62.0245	64.6269	59.0677	63.5042	69.7745	59.1919	67.5097	65.6392	58.1921	63.9558	68.7498	62.8853	67.4054	70.5319	64.4534	69.1185	69.2221	63.5697	67.8648	70.8659	64.6024	69.3174	73.6148	65.4264	71.4778	73.0947	63.7872	70.5899	73.244	60.6104	69.6469	72.0689	63.2126	69.3695	72.1728	64.981	69.9857	69.8798	61.5057	67.2569	70.3136	63.0166	68.0115	68.902	64.4969	67.4553
women
	65-74	23.0605	18.3696	22.3382	23.664	18.367	22.808	25.4928	19.6773	24.5074	24.3641	19.2614	23.458	23.9292	19.0499	23.0196	24.744	18.4922	23.5226	24.802	18.2602	23.4654	24.8738	20.1677	23.8723	25.0135	18.8857	23.6592	24.8963	17.7797	23.2684	25.0036	16.689	22.7081	23.7817	18.1114	22.1808	22.7648	16.8545	21.0624	22.8789	17.175	21.21	21.8002	16.4668	20.2233	20.9224	16.9308	19.7344
	75-84	72.4536	52.9869	70.5005	72.4674	53.7528	70.4569	81.877	64.1335	79.8484	77.1973	60.6363	75.1971	76.0367	61.5713	74.207	74.8589	60.7503	73.0013	72.8725	62.8021	71.4898	76.4295	64.0999	74.653	76.4806	61.7823	74.2666	73.2842	61.3734	71.3897	73.397	51.3344	68.8422	73.4676	52.6744	68.9726	73.3975	55.2633	69.3145	69.9835	53.8691	66.2141	70.0928	53.524	66.0553	67.5582	53.6944	64.0415
	85-94	185.419	172.512	184.62	188.508	169.846	187.269	208.229	161.315	204.849	186.648	156.435	184.292	190.148	158.348	187.467	199.522	179.721	197.718	186.015	172.957	184.749	189.806	174.459	188.257	183.376	165.286	181.451	185.927	167.493	183.871	195.797	144.625	187.715	193.159	155.451	186.805	191.248	159.302	185.599	187.284	150.756	180.458	183.97	145.672	176.422	183.701	153.3	177.474
	Age standardised	58.3337	47.4934	57.1655	58.9988	47.4734	57.6906	65.4747	50.9348	63.8571	60.8522	48.9363	59.399	60.5886	49.3643	59.1587	61.6288	51.1056	60.1177	59.4801	50.9729	58.1348	61.1967	52.6194	59.8599	60.5881	50.1083	58.8659	59.6673	49.6116	57.8979	60.8416	42.9637	57.1116	59.9248	45.3827	56.7763	59.147	46.0503	56.1676	57.5618	44.7939	54.5836	56.6616	43.7374	53.5585	55.2611	44.8785	52.6956
[truncated: 102 more columns]
