# Supplementary material for: Trends in educational inequalities in old age mortality in Norway 1961−2009: a prospective register based population study
Source: BMC Public Health. 2012 Oct 27;12:911. doi: 10.1186/1471-2458-12-911 (PMC3553049; doi:10.1186/1471-2458-12-911)
Supplement: Additional file 5 — Table A5. Sensitivity analysis. Trends in educational inequalities in mortality, men and women aged 65-94 years between 1971 and 2009. [file 1471-2458-12-911-S5.xlsx]

## Sheet: Sheet1
Table A5: Sensitivity analysis. Trends in educational inequalities in mortality, men and women aged 65-94 years between 1971 and 2009.
A) Temporal trends, mean yearly absolute change in RD (95% CI). P value
Gender, age	1971-2009
Men
65-74	0.23 (0.15 to 0.30)	<0.001
75-84	0.39 (0.24 to 0.54)	<0.001
85-94	0.44 (0.08 to 0.79)	0.018
Age standardised	0.20 (0.14 to 0.26)	<0.001
Women
65-74	0.03 (-0.01 to 0.06)	0.130
75-84	-0.08 (-0.16 to 0.00)	0.058
85-94	-0.16 (-0.45to 0.14)	0.299
Age standardised	-0.08 (-0.11 to -0.04)	<0.001
B) Temporal trends, mean yearly relative change in RR (95% CI). P value
Men	1961-2009
65-74	1.011 (1.010 to 1.012)	<0.001
75 to 84	1.007 (1.006 to 1.007)	<0.001
85 to 94	1.003 (1.002 to 1.004)	<0.001
Age standardised	1.005 (1.005 to 1.005)	<0.001
Women
65 to 74	1.006 (1.005 to 1.007)	<0.001
75 to 84	1.002 (1.001 to 1.002)	<0.001
85 to 94	1.000 (0.999 to 1.001)	0.960
Age standardised	1.000 (1.000 to 1.001)	0.020
